# Supplementary material for: Crystal structure of 2-bromo­benzoic acid at 120 K: a redetermination
Source: Acta Crystallogr Sect E Struct Rep Online. 2014 Sep 30;70(Pt 10):o1139–40. doi: 10.1107/S160053681402087X (PMC4257184; doi:10.1107/S160053681402087X)
Supplement: Supplementary file 1 [file e-70-o1139-sup1.cif]

##############################################################################
#                                                                            #
# This CIF contains the data in a paper accepted for publication in          #
# Acta Crystallographica Section E. It conforms to the requirements of       #
# Notes for Authors for Acta Crystallographica Section E, and has been       #
# peer reviewed under the auspices of the IUCr Commission on Journals.       #
#                                                                            #
# Full details of the Crystallographic Information File format               #
# are given in the paper "The Crystallographic Information File (CIF):       #
# a New Standard Archive File for Crystallography" by S. R. Hall, F. H.      #
# Allen and I. D. Brown [Acta Cryst. (1991), A47, 655-685].                  #
#                                                                            #
# The current version of the core CIF dictionary is obtainable from          #
# ftp://ftp.iucr.org/pub/cif_core.dic.                                       #
#                                                                            #
# Software is freely available for graphical display of the structure(s)     #
# in this CIF. For information consult the CIF software page                 #
# http://www.iucr.org/resources/cif/software.                                #
#                                                                            #
# This file may be used for bona fide research purposes within the           #
# scientific community so long as proper attribution is given to the journal # 
# article from which it was obtained.                                        #
#                                                                            #
##############################################################################
data_global
_audit_creation_method     'from SHELXL97 CIF and IUCr SHELXL97-template'
_journal_date_recd_electronic     2014-09-12
_journal_date_accepted     2014-09-17
_journal_name_full     'Acta Crystallographica, Section E'
_journal_year     2014
_journal_volume     70
_journal_issue     10
_journal_page_first     o1139
_journal_page_last     o1140
_journal_paper_category     HO
_journal_paper_doi     10.1107/S160053681402087X
_journal_coeditor_code     SU2783
_publ_contact_author_name     'Dr Artur Sikorski'
_publ_contact_author_address
;
Faculty of Chemistry
University of Gda\'nsk
W. Stwosza 63
80-308 Gda\'nsk
Poland
;
_publ_contact_author_email     art@chem.univ.gda.pl
_publ_contact_author_fax     '+48 58 523 50 12'
_publ_contact_author_phone     '+48 58 523 51 12'
_publ_section_title
;
Crystal structure of 2-bromobenzoic acid at 120 K; a redetermination
;
loop_
    _publ_author_name
    _publ_author_footnote
    _publ_author_address
    'Kornelia Kowalska' ?
;
Faculty of Chemistry
University of Gda\'nsk
W. Stwosza 63
80-308 Gda\'nsk
Poland
;
    'Damian Trzybi\'nski' ?
;
Faculty of Chemistry
University of Gda\'nsk
W. Stwosza 63
80-308 Gda\'nsk
Poland
;
    'Artur Sikorski' ?
;
Faculty of Chemistry
University of Gda\'nsk
W. Stwosza 63
80-308 Gda\'nsk
Poland
;
data_I
_database_code_depnum_ccdc_archive 'CCDC 1024798'
_audit_creation_method     SHELXL-97
_chemical_name_systematic
;
2-Bromobenzoic acid
;
_chemical_name_common     ?
_chemical_formula_moiety     'C7 H5 Br O2'
_chemical_formula_sum     'C7 H5 Br O2'
_chemical_formula_iupac     'C7 H5 Br O2'
_chemical_formula_weight     201.01
_chemical_melting_point     422.6
_symmetry_cell_setting     monoclinic
_symmetry_space_group_name_H-M     'C 2/c'
_symmetry_space_group_name_Hall     '-C 2yc'
loop_
    _symmetry_equiv_pos_as_xyz
    'x, y, z'
    '-x, y, -z+1/2'
    'x+1/2, y+1/2, z'
    '-x+1/2, y+1/2, -z+1/2'
    '-x, -y, -z'
    'x, -y, z-1/2'
    '-x+1/2, -y+1/2, -z'
    'x+1/2, -y+1/2, z-1/2'
_cell_length_a     14.7955(4)
_cell_length_b     3.99062(15)
_cell_length_c     22.9240(8)
_cell_angle_alpha     90.00
_cell_angle_beta     96.906(3)
_cell_angle_gamma     90.00
_cell_volume     1343.69(8)
_cell_formula_units_Z     8
_cell_measurement_reflns_used     10883
_cell_measurement_theta_min     3.88
_cell_measurement_theta_max     67.27
_cell_measurement_temperature     120(2)
_exptl_crystal_description     'block'
_exptl_crystal_colour     'white'
_exptl_crystal_size_max     0.55
_exptl_crystal_size_mid     0.35
_exptl_crystal_size_min     0.28
_exptl_crystal_density_diffrn     1.987
_exptl_crystal_density_meas     ?
_exptl_crystal_density_method     'not measured'
_exptl_crystal_F_000     784
_exptl_absorpt_coefficient_mu     7.764
_exptl_absorpt_correction_type     multi-scan
_exptl_absorpt_process_details
;
(<i>CrysAlis RED</i>; Oxford Diffraction, 2008)
;
_exptl_absorpt_correction_T_min     0.722
_exptl_absorpt_correction_T_max     0.991
_exptl_special_details     ?
_diffrn_ambient_temperature     120(2)
_diffrn_radiation_type     CuK\a
_diffrn_radiation_wavelength     1.54184
_diffrn_radiation_source     'fine-focus sealed tube'
_diffrn_radiation_monochromator     graphite
_diffrn_measurement_device_type     'Oxford Diffraction Gemini R Ultra Ruby CCD'
_diffrn_measurement_method     \w
_diffrn_detector_area_resol_mean     10.4002
_diffrn_reflns_number     10883
_diffrn_reflns_av_R_equivalents     0.0666
_diffrn_reflns_av_sigmaI/netI     0.0249
_diffrn_reflns_theta_min     3.88
_diffrn_reflns_theta_max     67.27
_diffrn_reflns_theta_full     67.27
_diffrn_measured_fraction_theta_max     0.998
_diffrn_measured_fraction_theta_full     0.998
_diffrn_reflns_limit_h_min     -17
_diffrn_reflns_limit_h_max     17
_diffrn_reflns_limit_k_min     -4
_diffrn_reflns_limit_k_max     4
_diffrn_reflns_limit_l_min     -27
_diffrn_reflns_limit_l_max     27
_diffrn_standards_number     ?
_diffrn_standards_interval_count     ?
_diffrn_standards_interval_time     ?
_diffrn_standards_decay_%     ?
_refine_special_details
;
 Refinement of F^2^ against ALL reflections.  The weighted R-factor wR and
 goodness of fit S are based on F^2^, conventional R-factors R are based
 on F, with F set to zero for negative F^2^. The threshold expression of
 F^2^ > 2sigma(F^2^) is used only for calculating R-factors(gt) etc. and is
 not relevant to the choice of reflections for refinement.  R-factors based
 on F^2^ are statistically about twice as large as those based on F, and R-
 factors based on ALL data will be even larger.
;
_reflns_number_total     1201
_reflns_number_gt     1172
_reflns_threshold_expression     >2sigma(I)
_refine_ls_structure_factor_coef     Fsqd
_refine_ls_matrix_type     full
_refine_ls_R_factor_all     0.0352
_refine_ls_R_factor_gt     0.0345
_refine_ls_wR_factor_gt     0.0902
_refine_ls_wR_factor_ref     0.0906
_refine_ls_goodness_of_fit_ref     1.178
_refine_ls_restrained_S_all     1.178
_refine_ls_number_reflns     1201
_refine_ls_number_parameters     95
_refine_ls_number_restraints     1
_refine_ls_hydrogen_treatment     mixed
_refine_ls_weighting_scheme     calc
_refine_ls_weighting_details
         'calc w=1/[\s^2^(Fo^2^)+(0.0480P)^2^+4.6943P] where P=(Fo^2^+2Fc^2^)/3'
_atom_sites_solution_hydrogens     geom
_atom_sites_solution_primary     direct
_atom_sites_solution_secondary     difmap
_refine_ls_shift/su_max     0.000
_refine_ls_shift/su_mean     0.000
_refine_diff_density_max     0.819
_refine_diff_density_min     -0.521
_refine_ls_extinction_method     none
_refine_ls_extinction_coef     ?
loop_
    _atom_type_symbol
    _atom_type_description
    _atom_type_scat_dispersion_real
    _atom_type_scat_dispersion_imag
    _atom_type_scat_source
    'C' 'C' 0.0181 0.0091
                         'International Tables Vol C Tables 4.2.6.8 and 6.1.1.4'
    'H' 'H' 0.0000 0.0000
                         'International Tables Vol C Tables 4.2.6.8 and 6.1.1.4'
    'O' 'O' 0.0492 0.0322
                         'International Tables Vol C Tables 4.2.6.8 and 6.1.1.4'
    'Br' 'Br' -0.6763 1.2805
                         'International Tables Vol C Tables 4.2.6.8 and 6.1.1.4'
_computing_data_collection
;
CrysAlis CCD (Oxford Diffraction, 2008)
;
_computing_cell_refinement
;
CrysAlis CCD (Oxford Diffraction, 2008)
;
_computing_data_reduction
;
CrysAlis RED (Oxford Diffraction, 2008)
;
_computing_structure_solution
;
SHELXS-97 (Sheldrick, 2008)
;
_computing_structure_refinement
;
SHELXL-97 (Sheldrick, 2008)
;
_computing_molecular_graphics
;
ORTEPII (Burnett & Johnson, 1976)
;
_computing_publication_material
;
SHELXL97 (Sheldrick, 2008) and PLATON (Spek, 2009)
;
loop_
    _atom_site_type_symbol
    _atom_site_label
    _atom_site_fract_x
    _atom_site_fract_y
    _atom_site_fract_z
    _atom_site_U_iso_or_equiv
    _atom_site_adp_type
    _atom_site_calc_flag
    _atom_site_refinement_flags
    _atom_site_occupancy
    _atom_site_symmetry_multiplicity
    _atom_site_disorder_assembly
    _atom_site_disorder_group
    C C1 0.3119(2) 0.3168(9) 0.40413(14) 0.0222(7) Uani d . 1 1 . .
    C C2 0.3109(2) 0.1534(9) 0.34999(14) 0.0230(7) Uani d . 1 1 . .
    C C3 0.2293(2) 0.0629(9) 0.31713(16) 0.0268(8) Uani d . 1 1 . .
    H H3 0.2296 -0.0469 0.2814 0.032 Uiso calc R 1 1 . .
    C C4 0.1473(2) 0.1375(10) 0.33802(16) 0.0297(8) Uani d . 1 1 . .
    H H4 0.0927 0.0740 0.3164 0.036 Uiso calc R 1 1 . .
    C C5 0.1463(2) 0.3045(10) 0.39040(15) 0.0277(8) Uani d . 1 1 . .
    H H5 0.0912 0.3580 0.4038 0.033 Uiso calc R 1 1 . .
    C C6 0.2278(2) 0.3931(10) 0.42318(15) 0.0265(8) Uani d . 1 1 . .
    H H6 0.2266 0.5057 0.4586 0.032 Uiso calc R 1 1 . .
    C C7 0.3963(2) 0.4020(9) 0.44374(15) 0.0243(7) Uani d . 1 1 . .
    O O8 0.47061(15) 0.2776(8) 0.44031(11) 0.0337(6) Uani d . 1 1 . .
    O O9 0.38191(16) 0.6217(8) 0.48460(11) 0.0315(6) Uani d D 1 1 . .
    H H9 0.427(2) 0.659(12) 0.5071(15) 0.033(11) Uiso d D 1 1 . .
    Br Br10 0.41826(2) 0.04521(11) 0.315985(15) 0.03005(19) Uani d . 1 1 . .
loop_
    _atom_site_aniso_label
    _atom_site_aniso_U_11
    _atom_site_aniso_U_22
    _atom_site_aniso_U_33
    _atom_site_aniso_U_12
    _atom_site_aniso_U_13
    _atom_site_aniso_U_23
    C1 0.0158(15) 0.0262(18) 0.0240(16) 0.0011(13) -0.0009(12) 0.0025(14)
    C2 0.0188(15) 0.0263(18) 0.0232(16) 0.0026(13) -0.0001(12) 0.0022(14)
    C3 0.0231(18) 0.031(2) 0.0248(17) 0.0008(14) -0.0028(14) -0.0001(14)
    C4 0.0181(16) 0.036(2) 0.0326(18) -0.0030(15) -0.0053(13) 0.0049(16)
    C5 0.0154(15) 0.036(2) 0.0308(17) 0.0016(14) 0.0007(13) 0.0050(16)
    C6 0.0192(17) 0.037(2) 0.0225(16) 0.0034(15) 0.0012(13) 0.0033(15)
    C7 0.0209(17) 0.0309(19) 0.0207(16) -0.0011(14) 0.0009(13) 0.0034(14)
    O8 0.0147(12) 0.0520(18) 0.0326(13) 0.0064(11) -0.0052(9) -0.0121(12)
    O9 0.0183(12) 0.0472(17) 0.0277(13) 0.0030(12) -0.0035(10) -0.0109(12)
    Br10 0.0190(2) 0.0420(3) 0.0286(3) 0.00389(14) 0.00077(16) -0.00733(15)
_geom_special_details
;
 All esds (except the esd in the dihedral angle between two l.s. planes)
 are estimated using the full covariance matrix.  The cell esds are taken
 into account individually in the estimation of esds in distances, angles
 and torsion angles; correlations between esds in cell parameters are only
 used when they are defined by crystal symmetry.  An approximate (isotropic)
 treatment of cell esds is used for estimating esds involving l.s. planes.
;
loop_
    _geom_bond_atom_site_label_1
    _geom_bond_atom_site_label_2
    _geom_bond_site_symmetry_2
    _geom_bond_distance
    _geom_bond_publ_flag
    C1 C2 . 1.400(5) ?
    C1 C6 . 1.401(5) ?
    C1 C7 . 1.492(5) ?
    C2 C3 . 1.392(5) ?
    C2 Br10 . 1.901(3) ?
    C3 C4 . 1.389(5) ?
    C3 H3 . 0.9300 ?
    C4 C5 . 1.375(5) ?
    C4 H4 . 0.9300 ?
    C5 C6 . 1.388(5) ?
    C5 H5 . 0.9300 ?
    C6 H6 . 0.9300 ?
    C7 O8 . 1.217(4) ?
    C7 O9 . 1.319(5) ?
    O9 H9 . 0.803(19) ?
loop_
    _geom_angle_atom_site_label_1
    _geom_angle_atom_site_label_2
    _geom_angle_atom_site_label_3
    _geom_angle_site_symmetry_1
    _geom_angle_site_symmetry_3
    _geom_angle
    _geom_angle_publ_flag
    C2 C1 C6 . . 117.5(3) ?
    C2 C1 C7 . . 124.4(3) ?
    C6 C1 C7 . . 118.1(3) ?
    C3 C2 C1 . . 121.1(3) ?
    C3 C2 Br10 . . 115.6(3) ?
    C1 C2 Br10 . . 123.3(2) ?
    C4 C3 C2 . . 119.7(3) ?
    C4 C3 H3 . . 120.2 ?
    C2 C3 H3 . . 120.2 ?
    C5 C4 C3 . . 120.4(3) ?
    C5 C4 H4 . . 119.8 ?
    C3 C4 H4 . . 119.8 ?
    C4 C5 C6 . . 119.8(3) ?
    C4 C5 H5 . . 120.1 ?
    C6 C5 H5 . . 120.1 ?
    C5 C6 C1 . . 121.5(3) ?
    C5 C6 H6 . . 119.2 ?
    C1 C6 H6 . . 119.2 ?
    O8 C7 O9 . . 122.8(3) ?
    O8 C7 C1 . . 124.3(3) ?
    O9 C7 C1 . . 112.9(3) ?
    C7 O9 H9 . . 113(3) ?
loop_
    _geom_torsion_atom_site_label_1
    _geom_torsion_atom_site_label_2
    _geom_torsion_atom_site_label_3
    _geom_torsion_atom_site_label_4
    _geom_torsion_site_symmetry_1
    _geom_torsion_site_symmetry_2
    _geom_torsion_site_symmetry_3
    _geom_torsion_site_symmetry_4
    _geom_torsion
    _geom_torsion_publ_flag
    C6 C1 C2 C3 . . . . -1.6(5) ?
    C7 C1 C2 C3 . . . . 175.8(3) ?
    C6 C1 C2 Br10 . . . . 177.6(3) ?
    C7 C1 C2 Br10 . . . . -4.9(5) ?
    C1 C2 C3 C4 . . . . 0.5(6) ?
    Br10 C2 C3 C4 . . . . -178.8(3) ?
    C2 C3 C4 C5 . . . . 1.0(6) ?
    C3 C4 C5 C6 . . . . -1.3(6) ?
    C4 C5 C6 C1 . . . . 0.1(6) ?
    C2 C1 C6 C5 . . . . 1.3(5) ?
    C7 C1 C6 C5 . . . . -176.3(3) ?
    C2 C1 C7 O8 . . . . -17.1(6) ?
    C6 C1 C7 O8 . . . . 160.4(4) ?
    C2 C1 C7 O9 . . . . 164.8(3) ?
    C6 C1 C7 O9 . . . . -17.7(5) ?
loop_
    _geom_hbond_atom_site_label_D
    _geom_hbond_atom_site_label_H
    _geom_hbond_atom_site_label_A
    _geom_hbond_site_symmetry_D
    _geom_hbond_site_symmetry_H
    _geom_hbond_site_symmetry_A
    _geom_hbond_distance_DH
    _geom_hbond_distance_HA
    _geom_hbond_distance_DA
    _geom_hbond_angle_DHA
    _geom_hbond_publ_flag
    O9 H9 O8 1_555 1_555 5_666 0.81(3) 1.84(3) 2.643(3) 177(5) y
    C5 H5 O8 1_555 1_555 3_455 0.93 2.65 3.514(3) 153 y
    C6 H6 O9 1_555 1_555 7_566 0.93 2.64 3.417(3) 141 y
_iucr_refine_instructions_details
;
TITL AS090614 in C2/c
REM C2/c (#15 in standard setting)
CELL 1.54184  14.795496   3.990617  22.924022  90.0000  96.9061  90.0000
ZERR    8.00   0.000414   0.000151   0.000834   0.0000   0.0030   0.0000
LATT  7
SYMM -x, y,-z+1/2
SFAC C H O Br
UNIT 56 40 16 8
L.S. 9999
acta
temp -153
BOND $h
conf
FMAP 2
PLAN 20
dfix O9 h9 0.82
omit    6   0   0
omit    4   0   2
WGHT    0.048000    4.694300
FVAR       2.66396
C1    1    0.311932    0.316771    0.404133    11.00000    0.01576    0.02616 =
         0.02395    0.00252   -0.00088    0.00108
C2    1    0.310899    0.153443    0.349986    11.00000    0.01882    0.02625 =
         0.02317    0.00219   -0.00011    0.00258
C3    1    0.229264    0.062916    0.317131    11.00000    0.02314    0.03116 =
         0.02484   -0.00014   -0.00277    0.00082
AFIX  43
H3    2    0.229625   -0.046912    0.281379    11.00000   -1.20000
AFIX   0
C4    1    0.147276    0.137455    0.338019    11.00000    0.01814    0.03644 =
         0.03260    0.00492   -0.00527   -0.00301
AFIX  43
H4    2    0.092697    0.073966    0.316441    11.00000   -1.20000
AFIX   0
C5    1    0.146288    0.304545    0.390404    11.00000    0.01543    0.03643 =
         0.03077    0.00505    0.00067    0.00163
AFIX  43
H5    2    0.091194    0.358009    0.403822    11.00000   -1.20000
AFIX   0
C6    1    0.227832    0.393119    0.423183    11.00000    0.01919    0.03746 =
         0.02245    0.00326    0.00122    0.00339
AFIX  43
H6    2    0.226601    0.505716    0.458598    11.00000   -1.20000
AFIX   0
C7    1    0.396319    0.402028    0.443744    11.00000    0.02088    0.03087 =
         0.02073    0.00342    0.00090   -0.00109
O8    3    0.470606    0.277553    0.440308    11.00000    0.01467    0.05200 =
         0.03259   -0.01210   -0.00524    0.00640
O9    3    0.381909    0.621660    0.484597    11.00000    0.01825    0.04718 =
         0.02767   -0.01085   -0.00348    0.00302
H9    2    0.426642    0.659362    0.507071    11.00000    0.03315
BR10  4    0.418261    0.045207    0.315985    11.00000    0.01899    0.04205 =
         0.02861   -0.00733    0.00077    0.00389
HKLF 4
REM  KK090614 in C2/c
REM R1 =  0.0345 for   1172 Fo > 4sig(Fo)  and  0.0352 for all   1201 data
REM     95 parameters refined using      1 restraints
END
WGHT      0.0479      4.7022
REM Highest difference peak  0.819,  deepest hole -0.521,  1-sigma level  0.133
Q1    1   0.4169  0.0459  0.2644  11.00000  0.05    0.82
Q2    1   0.4237  0.0417  0.3653  11.00000  0.05    0.75
Q3    1   0.3806  0.5633  0.3399  11.00000  0.05    0.55
Q4    1   0.3814 -0.1486  0.3335  11.00000  0.05    0.44
Q5    1   0.3161  0.2178  0.3842  11.00000  0.05    0.40
Q6    1  -0.0461  0.0361  0.2833  11.00000  0.05    0.39
Q7    1   0.1609  0.6772  0.4786  11.00000  0.05    0.37
Q8    1   0.3419  0.3972  0.3501  11.00000  0.05    0.36
Q9    1   0.4160  0.8228  0.4696  11.00000  0.05    0.36
Q10   1   0.1578  0.4332  0.4759  11.00000  0.05    0.35
Q11   1   0.4336 -0.3009  0.3089  11.00000  0.05    0.35
Q12   1   0.4355  0.2505  0.2926  11.00000  0.05    0.33
Q13   1   0.3655  0.9346  0.4928  11.00000  0.05    0.33
Q14   1   0.4423  0.0244  0.4464  11.00000  0.05    0.33
Q15   1   0.4005  0.2355  0.3365  11.00000  0.05    0.30
Q16   1   0.1532  0.6078  0.3144  11.00000  0.05    0.30
Q17   1   0.2731  0.4370  0.4055  11.00000  0.05    0.30
Q18   1   0.1134  0.5683  0.3107  11.00000  0.05    0.30
Q19   1   0.1435  0.2189  0.3279  11.00000  0.05    0.29
Q20   1   0.3558  0.4635  0.5004  11.00000  0.05    0.28
;
