# Supplementary material for: Crystal structure of 2-bromo­benzoic acid at 120 K: a redetermination
Source: Acta Crystallogr Sect E Struct Rep Online. 2014 Sep 30;70(Pt 10):o1139–40. doi: 10.1107/S160053681402087X (PMC4257184; doi:10.1107/S160053681402087X)
Supplement: Supplementary file 2 [file e-70-o1139-Isup2.hkl]

# 
# h,k,l, Fc-squared, Fo-squared, sigma(Fo-squared) and status flag 
# 
data_I
_shelx_title ' KK090614 in C2/c' 
_shelx_refln_list_code          4 
_shelx_F_calc_maximum      307.55 
_exptl_crystal_F_000       784.00 
_reflns_d_resolution_high  0.8358 
 
loop_ 
 _symmetry_equiv_pos_as_xyz 
 'x, y, z' 
 '-x, y, -z+1/2' 
 'x+1/2, y+1/2, z' 
 '-x+1/2, y+1/2, -z+1/2' 
 '-x, -y, -z' 
 'x, -y, z-1/2' 
 '-x+1/2, -y+1/2, -z' 
 'x+1/2, -y+1/2, z-1/2' 
 
_cell_length_a    14.7955 
_cell_length_b     3.9906 
_cell_length_c    22.9240 
_cell_angle_alpha  90.000 
_cell_angle_beta   96.906 
_cell_angle_gamma  90.000 
 
_shelx_F_squared_multiplier     1.000 
 
loop_ 
 _refln_index_h 
 _refln_index_k 
 _refln_index_l 
 _refln_F_squared_calc 
 _refln_F_squared_meas 
 _refln_F_squared_sigma 
 _refln_observed_status 
   2   0   0     1146.32     1531.06     53.16 o 
   4   0   0    22387.85    34593.89    506.81 o 
   8   0   0     3451.57     4054.13     77.32 o 
  10   0   0     4462.32     4767.65     94.73 o 
  12   0   0     9342.68     9657.08    205.03 o 
  14   0   0     2160.56     2171.24     45.82 o 
  16   0   0     1638.95     1704.72     64.37 o 
   1   1   0    15472.55    15228.20    244.07 o 
   3   1   0     1187.68     1202.65     32.76 o 
   5   1   0    12376.68    12666.19    112.68 o 
   7   1   0    26136.60    27626.87    915.34 o 
   9   1   0     1490.88     1694.33     24.28 o 
  11   1   0    10222.24    10960.11    219.45 o 
  13   1   0    10836.62    11400.75    125.28 o 
  15   1   0      401.99      414.97     17.11 o 
  17   1   0     3334.54     3583.56     82.79 o 
   0   2   0    10243.57    10249.13    547.31 o 
   2   2   0     1697.75     1675.74     39.67 o 
   4   2   0     2874.53     2869.90    125.48 o 
   6   2   0    25784.99    27615.54    396.53 o 
   8   2   0     1568.34     1511.47     21.39 o 
  10   2   0     2120.08     2202.07     27.95 o 
  12   2   0     7229.51     7204.07    103.18 o 
  14   2   0     1957.68     1904.76     34.46 o 
   1   3   0     5686.44     5815.70    133.00 o 
   3   3   0       11.81       13.24      6.22 o 
   5   3   0     4255.56     4369.13    268.48 o 
   7   3   0     1535.53     1631.52     89.48 o 
   9   3   0        2.23       65.52     18.15 o 
  11   3   0     1957.97     1924.86     30.83 o 
  13   3   0      474.35      501.91     31.67 o 
   0   4   0        3.01      254.20     65.57 o 
   2   4   0      670.18      711.34     53.68 o 
   4   4   0        2.52       16.50      9.07 o 
   6   4   0      395.78      432.48     18.92 o 
   8   4   0      198.76      250.97     35.35 o 
 -17   1   1      245.20      295.93     15.94 o 
 -15   1   1      249.42      252.36     14.36 o 
 -13   1   1      498.32      651.56     24.14 o 
 -11   1   1     3282.06     3719.26    107.14 o 
  -9   1   1      134.67      148.81      7.07 o 
  -7   1   1    12036.58    13563.29    123.68 o 
  -5   1   1     1312.67     1290.72     21.95 o 
  -3   1   1      170.23      183.88      5.59 o 
  -1   1   1     2563.59     2806.82    126.69 o 
   1   1   1    25889.03    25179.03    242.93 o 
   3   1   1     1672.26     1732.76     23.57 o 
   5   1   1      295.04      417.20     16.54 o 
   7   1   1      230.15      239.79     11.97 o 
   9   1   1      218.82      258.97     12.60 o 
  11   1   1     2697.56     2847.97     60.29 o 
  13   1   1       73.31       81.28      8.29 o 
  15   1   1      859.58      844.13     26.75 o 
  17   1   1        0.42       17.71     10.53 o 
 -16   2   1      192.69      216.84     14.61 o 
 -14   2   1      805.16      841.72     24.78 o 
 -12   2   1     3719.13     4011.73    101.89 o 
 -10   2   1      462.57      545.40     14.40 o 
  -8   2   1       65.49       79.06      7.06 o 
  -6   2   1     2627.03     2874.37     47.19 o 
  -4   2   1     3134.38     3232.02    108.23 o 
  -2   2   1      266.20      287.12     14.87 o 
   0   2   1     8308.98     8987.18     82.10 o 
   2   2   1     4854.70     4510.00    130.42 o 
   4   2   1      287.70      321.72     15.47 o 
   6   2   1     4750.76     4772.12     55.58 o 
   8   2   1     4912.17     5130.00     64.27 o 
  10   2   1       19.81       38.96      5.18 o 
  12   2   1      796.37      923.36     22.98 o 
  14   2   1     1172.25     1213.35     34.11 o 
 -13   3   1      584.09      570.54     25.92 o 
 -11   3   1     4750.96     4948.58     61.72 o 
  -9   3   1      429.59      441.46     16.87 o 
  -7   3   1      486.89      493.57     18.72 o 
  -5   3   1     7862.63     8166.08    383.87 o 
  -3   3   1       73.69      137.88     11.07 o 
  -1   3   1     1246.80     1164.65     35.32 o 
   1   3   1     6303.64     6329.55    182.75 o 
   3   3   1      362.28      336.17     15.63 o 
   5   3   1     1799.48     1850.81     84.75 o 
   7   3   1     5853.57     5962.19    250.09 o 
   9   3   1     2345.39     2360.91     56.63 o 
  11   3   1      710.74      747.70     18.97 o 
  13   3   1     1480.18     1390.29     34.65 o 
  -8   4   1      152.93      150.71     14.30 o 
  -6   4   1     3163.01     3040.20    149.36 o 
  -4   4   1     1186.53     1208.07     51.12 o 
  -2   4   1       60.22       80.95     15.65 o 
   0   4   1     3497.83     3809.77    104.66 o 
   2   4   1     1322.45     1309.96     38.11 o 
   4   4   1        0.11       13.48     10.52 o 
   6   4   1     1128.55      992.57     49.26 o 
   8   4   1     1095.06      962.68     49.53 o 
 -16   0   2     5208.67     5184.83     92.41 o 
 -14   0   2     1665.69     1736.74     48.75 o 
 -12   0   2     1241.30     1376.11     47.65 o 
 -10   0   2    20636.92    20951.64    154.05 o 
  -8   0   2        3.54       99.11     30.50 o 
  -6   0   2    31073.32    33810.89   1253.62 o 
  -4   0   2    44986.21    48666.85    499.35 o 
  -2   0   2    19139.24    19368.98    214.50 o 
   0   0   2     2339.10     1546.44    201.93 o 
   2   0   2    35688.35    36251.43    246.69 o 
   6   0   2     4263.20     5766.82   4503.95 o 
   8   0   2    37055.22    39101.71    635.86 o 
  10   0   2    10280.18    10351.87    272.94 o 
  12   0   2    32271.02    33406.42    353.98 o 
  14   0   2     9347.42     9461.50    209.67 o 
  16   0   2     1146.08     1100.33     79.35 o 
 -17   1   2     4753.59     5004.01     63.33 o 
 -15   1   2     2673.73     2723.52     44.65 o 
 -13   1   2       54.53       80.57      7.21 o 
 -11   1   2    22500.64    24200.13    451.77 o 
  -9   1   2    10607.19    11518.63    162.94 o 
  -7   1   2     1368.11     1464.16     84.32 o 
  -5   1   2    48188.11    44828.04   4578.99 o 
  -3   1   2    16620.24    16392.35    115.22 o 
  -1   1   2     8235.23     8284.22     91.04 o 
   1   1   2    58689.39    48520.73    324.23 o 
   3   1   2    16174.48    15425.16    111.23 o 
   5   1   2     6489.75     6872.71     62.58 o 
   7   1   2    13483.92    13558.69    351.74 o 
   9   1   2    10431.06    10838.12    203.18 o 
  11   1   2      507.98      504.96     14.29 o 
  13   1   2     2783.30     2840.85     60.20 o 
  15   1   2     5730.41     5786.53     82.05 o 
 -16   2   2     4288.33     4493.10    107.35 o 
 -14   2   2      315.10      326.42     14.43 o 
 -12   2   2     4623.90     4940.58     99.17 o 
 -10   2   2     7695.15     7840.26    138.42 o 
  -8   2   2      403.25      382.63     12.37 o 
  -6   2   2      943.69      889.30     21.25 o 
  -4   2   2    11648.22    11397.92    296.62 o 
  -2   2   2      615.07      647.42     18.46 o 
   0   2   2    13893.08    14300.04    113.78 o 
   2   2   2    18332.95    16808.96    265.27 o 
   4   2   2     4762.68     5061.65    169.38 o 
   6   2   2    11913.37    12490.43    157.08 o 
   8   2   2     9476.08     9310.51    135.30 o 
  10   2   2     2059.97     2163.64     29.26 o 
  12   2   2      688.59      768.85     19.97 o 
  14   2   2     3526.00     3521.77    112.60 o 
 -13   3   2      373.78      412.09     21.72 o 
 -11   3   2     1078.21     1587.33     98.23 o 
  -9   3   2      629.08      616.14     18.18 o 
  -7   3   2       19.23       41.18      9.26 o 
  -5   3   2     4438.31     4827.11    271.94 o 
  -3   3   2     2233.82     2443.20     83.31 o 
  -1   3   2      150.13      169.51     10.14 o 
   1   3   2     3731.81     3752.39     63.16 o 
   3   3   2     3054.31     3015.94     74.85 o 
   5   3   2       47.81       59.27      8.83 o 
   7   3   2     2738.20     2847.27     99.75 o 
   9   3   2     1763.14     1764.65     32.85 o 
  11   3   2       42.91       54.91      7.71 o 
  13   3   2     2696.09     2581.74     90.88 o 
  -8   4   2      135.72      152.53     13.48 o 
  -6   4   2      707.65     1006.30    139.59 o 
  -4   4   2     1216.54     1388.40     66.22 o 
  -2   4   2       92.16       96.68     16.32 o 
   0   4   2      516.38      647.95     35.08 o 
   2   4   2      394.86      462.17     20.54 o 
   4   4   2        1.78       42.60     10.56 o 
   6   4   2      565.27      497.00     31.07 o 
   8   4   2       37.02       88.57     12.70 o 
 -17   1   3      608.94      789.16     23.26 o 
 -15   1   3       36.95       77.24     10.26 o 
 -13   1   3     2422.87     2470.42     36.36 o 
 -11   1   3       94.98      417.32     46.16 o 
  -9   1   3     2048.40     2296.08     33.37 o 
  -7   1   3      614.60      583.18     30.41 o 
  -5   1   3      691.42      690.81     23.53 o 
  -3   1   3     8980.98     9026.49    112.53 o 
  -1   1   3    19104.84    19352.89    178.82 o 
   1   1   3     9053.01     9063.05    173.09 o 
   3   1   3      770.49      626.77     14.53 o 
   5   1   3     5938.77     6604.38     60.81 o 
   7   1   3      733.13      616.79     16.89 o 
   9   1   3     1006.52     1061.23     35.54 o 
  11   1   3     1612.23     1694.42     49.69 o 
  13   1   3     1499.37     1599.17     39.58 o 
  15   1   3      763.57      757.90     23.64 o 
 -16   2   3     2517.65     2726.02     66.10 o 
 -14   2   3      314.15      340.21     14.65 o 
 -12   2   3       94.34      175.07     12.08 o 
 -10   2   3     7063.50     7498.19    157.03 o 
  -8   2   3     1203.05     1296.21     29.95 o 
  -6   2   3     4128.75     4279.83     76.88 o 
  -4   2   3     4791.27     4809.51    110.75 o 
  -2   2   3     1478.04     1641.48     29.04 o 
   0   2   3     7960.31     8179.68    182.12 o 
   2   2   3     1617.96     1455.03     52.09 o 
   4   2   3     3812.77     4041.20     65.90 o 
   6   2   3        2.31       33.16      8.32 o 
   8   2   3     2834.50     2846.36     53.72 o 
  10   2   3     3881.85     3929.49     50.68 o 
  12   2   3      783.20      806.00     21.99 o 
  14   2   3     1001.32     1019.25     35.17 o 
 -13   3   3        6.35       56.28     14.38 o 
 -11   3   3     1085.52     1229.02     51.60 o 
  -9   3   3     1650.79     1668.38     33.93 o 
  -7   3   3        0.28       38.30     13.37 o 
  -5   3   3     1784.63     1930.36     53.07 o 
  -3   3   3     3550.49     3666.86     94.95 o 
  -1   3   3      653.51      716.99     17.88 o 
   1   3   3     6591.54     6512.13    101.26 o 
   3   3   3     6444.01     6491.57     89.03 o 
   5   3   3     1533.15     1554.38     29.71 o 
   7   3   3     2558.56     2623.81     57.90 o 
   9   3   3     2162.08     2151.27     41.18 o 
  11   3   3      450.49      458.91     15.88 o 
  13   3   3      434.16      466.20     23.43 o 
  -8   4   3      892.90      839.91     31.87 o 
  -6   4   3      780.74      789.20     58.42 o 
  -4   4   3     3304.83     3596.36     69.97 o 
  -2   4   3      977.13     1031.14     40.99 o 
   0   4   3      141.26      136.85     18.06 o 
   2   4   3     2240.79     2203.63     43.54 o 
   4   4   3     1995.81     1932.90     55.67 o 
   6   4   3     1215.90     1074.34     54.07 o 
   8   4   3     1208.25     1114.97     52.11 o 
 -16   0   4     6196.82     6584.43    102.27 o 
 -14   0   4     8797.37     8897.04    248.08 o 
 -12   0   4      280.47      283.93     23.45 o 
 -10   0   4    30946.11    30444.75    409.10 o 
  -8   0   4    42761.06    42541.56    864.77 o 
  -6   0   4     3503.88     3614.43    172.47 o 
  -4   0   4    24496.75    21367.15    650.73 o 
  -2   0   4     1807.76     1569.17     35.44 o 
   0   0   4     9197.43     7679.78   1193.01 o 
   2   0   4    32033.09    30712.70    293.59 o 
   4   0   4    21518.58    17094.84   1896.03 o 
   6   0   4      772.19     1101.09     88.54 o 
   8   0   4    11286.99    11633.05    998.23 o 
  10   0   4    22717.89    22806.38    477.59 o 
  12   0   4     4179.45     4127.83     74.77 o 
  14   0   4     2395.09     2438.61     84.43 o 
  16   0   4     7496.76     6918.61    206.00 o 
 -17   1   4     1376.89     1374.00     34.17 o 
 -15   1   4     7522.79     7464.70    123.80 o 
 -13   1   4     1775.43     1757.11     30.99 o 
 -11   1   4     2683.44     2742.79     44.08 o 
  -9   1   4    12038.64    12297.43    302.07 o 
  -7   1   4    11835.03    12836.67    520.73 o 
  -5   1   4     5571.19     5806.04     60.10 o 
  -3   1   4    26537.72    25925.85    113.03 o 
  -1   1   4    76097.23    71508.67    256.41 o 
   1   1   4    31072.70    29360.20    186.00 o 
   3   1   4    42158.88    39189.90    167.22 o 
   5   1   4    19190.29    19505.56    206.27 o 
   7   1   4     6777.27     7396.04    138.10 o 
   9   1   4    19932.47    20513.15    457.74 o 
  11   1   4     3809.73     3960.55     98.47 o 
  13   1   4     1930.00     2086.08     54.03 o 
  15   1   4     6577.95     6611.47    113.94 o 
 -16   2   4     2193.46     2421.00     44.35 o 
 -14   2   4     2795.38     2913.99     43.99 o 
 -12   2   4      276.94      322.73     13.56 o 
 -10   2   4     4688.36     4877.35     71.27 o 
  -8   2   4     3995.06     3930.49     54.61 o 
  -6   2   4        4.15       24.18      3.89 o 
  -4   2   4    16920.13    16810.08    182.91 o 
  -2   2   4    18153.27    18784.88    240.42 o 
   0   2   4      280.09      306.87     11.58 o 
   2   2   4     7525.43     7648.12    161.51 o 
   4   2   4    12022.46    11610.90    195.31 o 
   6   2   4     2749.03     2845.66     47.90 o 
   8   2   4     3246.05     3157.58     52.94 o 
  10   2   4     5713.53     5791.93    104.65 o 
  12   2   4        0.71       27.96      7.68 o 
  14   2   4     2261.59     2249.92     42.40 o 
 -13   3   4      472.25      508.02     22.15 o 
 -11   3   4      515.05      608.58     41.42 o 
  -9   3   4     3446.85     3648.03    113.97 o 
  -7   3   4     2405.57     2495.09     78.15 o 
  -5   3   4     1845.76     1974.54     54.07 o 
  -3   3   4     4249.07     4302.42    136.18 o 
  -1   3   4       20.30       28.12      6.63 o 
   1   3   4       92.16       82.80      6.78 o 
   3   3   4     2066.29     2102.91     35.98 o 
   5   3   4     1925.52     1998.04     33.87 o 
   7   3   4      975.36      956.39     22.73 o 
   9   3   4     1915.04     1963.05     55.71 o 
  11   3   4     1465.31     1316.13     37.64 o 
  13   3   4       80.34       63.17     11.84 o 
  -8   4   4      179.81      159.66     18.69 o 
  -6   4   4      938.06      950.79     53.20 o 
  -4   4   4      158.25      332.39     32.41 o 
  -2   4   4     1484.99     1545.39     87.60 o 
   0   4   4        2.72        3.93     11.44 o 
   2   4   4      384.97      416.67     18.76 o 
   4   4   4     1017.17      974.78     67.92 o 
   6   4   4      103.63      112.23     11.48 o 
   8   4   4      631.48      543.22     38.08 o 
 -17   1   5      542.73      543.76     20.20 o 
 -15   1   5     1983.70     2038.38     37.26 o 
 -13   1   5      218.69      214.79     11.69 o 
 -11   1   5      105.36      124.46      8.99 o 
  -9   1   5     1333.39     1406.58     49.26 o 
  -7   1   5     4454.72     5251.80    185.58 o 
  -5   1   5     1092.09     1239.01     28.75 o 
  -3   1   5       45.57      108.24     16.47 o 
  -1   1   5     6124.42     6839.99     69.60 o 
   1   1   5      183.52      203.56      9.42 o 
   3   1   5     2732.71     2844.49     59.13 o 
   5   1   5     3608.89     3817.65     80.38 o 
   7   1   5      567.75      594.16     12.88 o 
   9   1   5     1991.80     2088.32     48.77 o 
  11   1   5     3844.82     4128.66    110.17 o 
  13   1   5        0.91       18.35      6.98 o 
  15   1   5       88.88      122.36     10.35 o 
 -16   2   5      244.32      307.97     22.07 o 
 -14   2   5      181.53      241.41     13.00 o 
 -12   2   5     2449.92     2506.97     50.52 o 
 -10   2   5     1596.77     1634.34     33.71 o 
  -8   2   5     4641.93     4592.73     78.90 o 
  -6   2   5     1071.41     1058.34     19.29 o 
  -4   2   5     4848.25     4832.63     75.39 o 
  -2   2   5     5092.91     5034.39     64.90 o 
   0   2   5    10316.45    11115.47    117.30 o 
   2   2   5     6199.53     6539.78    129.93 o 
   4   2   5     6371.70     6286.96     70.04 o 
   6   2   5      440.16      370.15     10.74 o 
   8   2   5      523.58      540.96     13.89 o 
  10   2   5     4227.14     4074.05     98.41 o 
  12   2   5       12.31       25.52      5.35 o 
  14   2   5       38.93       46.89      9.74 o 
 -13   3   5      586.21      693.71     56.87 o 
 -11   3   5      710.32      720.03     27.23 o 
  -9   3   5     3204.14     3475.57     77.88 o 
  -7   3   5     1212.83     1338.29     32.30 o 
  -5   3   5      690.07      756.69     19.82 o 
  -3   3   5     4916.32     5142.08    102.44 o 
  -1   3   5     4926.47     4867.81     94.68 o 
   1   3   5        2.30        7.95      6.82 o 
   3   3   5     2065.22     2019.61     43.97 o 
   5   3   5     2015.98     1952.55     47.75 o 
   7   3   5      255.35      280.36     13.29 o 
   9   3   5     1526.32     1560.58     38.09 o 
  11   3   5     2046.35     1918.61     58.76 o 
  -8   4   5      689.36      683.72     47.04 o 
  -6   4   5     2221.54     2396.96     53.34 o 
  -4   4   5     1221.71     1334.52     43.86 o 
  -2   4   5     2380.46     2332.72     90.62 o 
   0   4   5      617.58      572.03     26.26 o 
   2   4   5      911.77      855.93     25.66 o 
   4   4   5     3466.90     3352.78    107.13 o 
   6   4   5      434.86      373.84     30.42 o 
   8   4   5      342.97      280.88     29.49 o 
 -16   0   6     1808.37     1832.93     45.24 o 
 -14   0   6    12326.93    12070.74    360.11 o 
 -12   0   6     8733.60     8392.98    181.76 o 
 -10   0   6       12.11       35.04     10.51 o 
  -8   0   6     9817.69     9087.95    174.64 o 
  -6   0   6    42287.38    36500.84   1130.88 o 
  -4   0   6     2174.98     1929.99     46.21 o 
  -2   0   6    65647.74    53065.14   2200.12 o 
   0   0   6    35144.52    41785.31   5955.20 o 
   2   0   6    12461.79    11465.68    703.99 o 
   4   0   6    94589.02   140911.27    597.10 o 
   6   0   6     9659.54     9191.26   1101.85 o 
   8   0   6       90.61      129.85      8.68 o 
  10   0   6     7250.91     7342.98    179.30 o 
  12   0   6     6739.39     6912.69    109.66 o 
  14   0   6       30.77       48.35     12.60 o 
  16   0   6     3129.57     3135.67     83.43 o 
 -17   1   6      404.40      414.63     23.46 o 
 -15   1   6     5349.91     5119.98     92.64 o 
 -13   1   6     4079.61     4033.80     47.86 o 
 -11   1   6     2802.72     2574.36     37.31 o 
  -9   1   6    12404.70    12382.36    334.74 o 
  -7   1   6    20503.53    21183.16    730.01 o 
  -5   1   6     1126.63     1127.97     28.15 o 
  -3   1   6    13576.42    13325.65    107.53 o 
  -1   1   6    25210.10    23703.79    430.48 o 
   1   1   6     4623.18     4453.53     98.92 o 
   3   1   6     2078.36     2170.77     39.19 o 
   5   1   6    25315.29    25093.53    240.74 o 
   7   1   6     6676.35     6870.93     96.30 o 
   9   1   6     1735.50     1753.63     44.03 o 
  11   1   6    26727.65    27028.78    593.35 o 
  13   1   6      790.56      820.73     21.40 o 
  15   1   6     1487.56     1475.18     40.27 o 
 -14   2   6     2129.37     2011.94     32.46 o 
 -12   2   6     3977.49     4295.66     69.22 o 
 -10   2   6     1615.86     1697.46     30.90 o 
  -8   2   6    11590.27    11242.84    221.61 o 
  -6   2   6     7533.00     7338.86     80.98 o 
  -4   2   6      345.51      316.77      9.15 o 
  -2   2   6    10985.45    10711.64     68.04 o 
   0   2   6    17306.91    18210.34    251.11 o 
   2   2   6        4.79       25.84      5.85 o 
   4   2   6     7307.88     7250.12    103.66 o 
   6   2   6     4790.23     4525.83     95.34 o 
   8   2   6      438.38      444.75     13.08 o 
  10   2   6     8028.98     8092.75    189.52 o 
  12   2   6     1967.02     1879.65     36.47 o 
  14   2   6       61.72       86.66     10.27 o 
 -13   3   6     3544.36     3571.70    120.08 o 
 -11   3   6       93.62      124.63     10.07 o 
  -9   3   6      587.73      639.26     28.68 o 
  -7   3   6     1808.47     1915.40     73.60 o 
  -5   3   6     1928.46     2007.01     40.42 o 
  -3   3   6     1191.21     1267.74     24.40 o 
  -1   3   6     5141.37     5223.76    101.86 o 
   1   3   6      597.00      555.08     19.25 o 
   3   3   6     1668.63     1701.49     34.72 o 
   5   3   6     7724.30     8028.30     96.99 o 
   7   3   6       14.15       17.96      7.39 o 
   9   3   6      947.85      900.92     30.64 o 
  11   3   6      141.21      178.06     11.51 o 
  -8   4   6      106.69      107.43     17.23 o 
  -6   4   6      384.82      433.53     31.10 o 
  -4   4   6       17.15       44.92     16.24 o 
  -2   4   6      203.32      197.62     18.88 o 
   0   4   6      129.94      110.21     15.45 o 
   2   4   6        1.93        0.35      5.75 o 
   4   4   6       37.40       45.86      9.83 o 
   6   4   6     1695.31     1575.77     38.96 o 
   8   4   6       36.52       35.13     12.68 o 
 -17   1   7      953.68     1011.16     33.38 o 
 -15   1   7       13.27       49.64      6.99 o 
 -13   1   7     2083.22     2070.56     29.53 o 
 -11   1   7     1398.77     1403.67     36.45 o 
  -9   1   7       54.29       81.53      8.21 o 
  -7   1   7     2176.48     2134.96     53.02 o 
  -5   1   7       81.48      117.42      7.88 o 
  -3   1   7     6440.31     6459.24    124.38 o 
  -1   1   7     8896.75     8915.80    162.76 o 
   1   1   7      694.79      632.45     16.29 o 
   3   1   7      242.22      200.35     10.21 o 
   5   1   7     6621.46     6886.10     49.64 o 
   7   1   7      155.66      141.76      8.67 o 
   9   1   7      387.25      361.32     12.43 o 
  11   1   7       26.65       64.23      7.55 o 
  13   1   7      241.03      271.26     12.42 o 
  15   1   7       22.70       50.55      7.94 o 
 -14   2   7     3629.95     3804.49     62.93 o 
 -12   2   7        9.53       29.93      6.94 o 
 -10   2   7       24.68       40.94      6.33 o 
  -8   2   7     1567.72     1557.14     33.55 o 
  -6   2   7     1892.08     1863.06     44.96 o 
  -4   2   7     1011.78      982.46     14.88 o 
  -2   2   7      159.31      261.28      7.98 o 
   0   2   7    18187.39    18878.65    195.70 o 
   2   2   7      395.84      331.21      9.74 o 
   4   2   7     3280.10     3239.42     42.75 o 
   6   2   7     3338.64     3331.30     48.25 o 
   8   2   7      368.70      340.64     12.49 o 
  10   2   7      406.25      405.71     15.86 o 
  12   2   7     5757.41     5650.44     62.02 o 
  14   2   7       60.58       44.40      8.63 o 
 -13   3   7     1130.35     1196.17     63.20 o 
 -11   3   7     2204.48     2397.65    100.32 o 
  -9   3   7      784.85      863.25     31.10 o 
  -7   3   7     9663.63    10655.24    291.63 o 
  -5   3   7     2218.02     2471.94     43.32 o 
  -3   3   7      841.84      908.22     20.84 o 
  -1   3   7     5387.50     5398.28     86.15 o 
   1   3   7      686.76      654.68     17.58 o 
   3   3   7      216.86      231.88     11.08 o 
   5   3   7     4098.72     4272.93     79.11 o 
   7   3   7      665.64      644.59     20.58 o 
   9   3   7       72.20       86.74      8.86 o 
  11   3   7     3291.17     2783.35    128.43 o 
  -8   4   7      628.16      535.19     35.25 o 
  -6   4   7     1774.15     2111.73    132.42 o 
  -4   4   7        1.76       12.80     13.49 o 
  -2   4   7     1706.44     1581.29     49.59 o 
   0   4   7     1585.12     1403.97     37.92 o 
   2   4   7      149.48      110.55     14.47 o 
   4   4   7       98.28       95.02     11.53 o 
   6   4   7     4717.37     4125.98    164.11 o 
 -16   0   8     3623.80     3535.40     78.81 o 
 -14   0   8     1255.71     1257.93     33.41 o 
 -12   0   8    11576.20    11067.67    477.89 o 
 -10   0   8     2461.56     2242.85     38.80 o 
  -8   0   8     1182.70     1012.72     28.32 o 
  -6   0   8    36472.96    30196.71    363.06 o 
  -4   0   8     2362.78     2070.18     77.77 o 
  -2   0   8     1658.29     1934.65    181.04 o 
   2   0   8    31239.96    30536.15    789.74 o 
   4   0   8     1124.62     1543.07     52.02 o 
   6   0   8    40245.86    40757.35    471.14 o 
   8   0   8    12343.20    12447.76    186.97 o 
  10   0   8     2541.42     2507.99     52.12 o 
  12   0   8    12235.44    12800.36    157.06 o 
  14   0   8     2713.33     2561.48     75.55 o 
  16   0   8     2746.88     3106.69    109.68 o 
 -17   1   8     2900.75     3051.97    102.06 o 
 -15   1   8        7.13       41.97      5.68 o 
 -13   1   8     5718.91     5807.44     65.52 o 
 -11   1   8    11555.70    11155.58    138.72 o 
  -9   1   8      249.91      295.36     11.87 o 
  -7   1   8    19390.80    19816.84    376.61 o 
  -5   1   8    21936.87    22349.79    671.35 o 
  -3   1   8       16.92      128.31     31.45 o 
  -1   1   8     7630.34     6763.27     93.57 o 
   1   1   8    34585.70    33729.65    777.41 o 
   3   1   8      149.80      158.20      9.49 o 
   5   1   8    15040.17    14786.91    198.28 o 
   7   1   8    10688.39    10096.41    155.95 o 
   9   1   8     1176.19     1183.23     20.57 o 
  11   1   8     3256.94     3160.19     49.43 o 
  13   1   8     5861.79     5744.32    109.01 o 
  15   1   8     1597.67     1507.97     60.78 o 
 -14   2   8     1446.15     1390.23     26.52 o 
 -12   2   8     5439.86     5567.00    116.37 o 
 -10   2   8     3272.27     3294.67     84.93 o 
  -8   2   8      509.62      529.92     12.91 o 
  -6   2   8    13935.32    13137.82    174.22 o 
  -4   2   8     6594.77     6156.32    101.98 o 
  -2   2   8       19.21       37.66      6.28 o 
   0   2   8    15687.73    15383.59    111.16 o 
   2   2   8     1622.98     1497.13     31.43 o 
   4   2   8     2167.96     2203.29     36.20 o 
   6   2   8    11257.82    10955.95    152.88 o 
   8   2   8     4181.19     4043.85     82.34 o 
  10   2   8      225.24      265.48     13.22 o 
  12   2   8     6035.74     5810.75     70.77 o 
  14   2   8     2271.21     2012.55     35.88 o 
 -13   3   8      613.74      560.94     30.51 o 
 -11   3   8     1608.52     1633.98     87.50 o 
  -9   3   8        9.67       29.49      9.29 o 
  -7   3   8       42.50       79.55     10.49 o 
  -5   3   8     4229.58     4689.45    113.19 o 
  -3   3   8      623.60      666.26     22.68 o 
  -1   3   8     6418.20     6528.64    134.61 o 
   1   3   8     1493.56     1489.29     42.83 o 
   3   3   8      694.53      672.82     21.19 o 
   5   3   8      497.98      532.80     18.44 o 
   7   3   8     3596.34     3443.01    131.36 o 
   9   3   8      219.60      226.84     12.56 o 
  11   3   8     1156.75      920.19     38.97 o 
  -8   4   8      231.25      208.87     22.84 o 
  -6   4   8      135.70      125.90     18.08 o 
  -4   4   8      386.72      341.02     41.40 o 
  -2   4   8      181.68      160.92     18.45 o 
   0   4   8      436.36      373.77     24.64 o 
   2   4   8      417.26      356.37     22.50 o 
   4   4   8        0.58        6.92      8.89 o 
   6   4   8      323.57      279.75     24.56 o 
 -15   1   9        1.70       17.93      6.20 o 
 -13   1   9       76.41       71.15      6.26 o 
 -11   1   9      114.24      104.68      7.02 o 
  -9   1   9       80.58      117.87      6.86 o 
  -7   1   9        4.46       19.72      3.07 o 
  -5   1   9     8274.38     8682.36    274.69 o 
  -3   1   9     2627.62     2554.36     68.10 o 
  -1   1   9      255.44      251.90      9.45 o 
   1   1   9     9341.45     9290.50    237.79 o 
   3   1   9     2794.34     2628.74     82.33 o 
   5   1   9      111.26      128.51      6.43 o 
   7   1   9      343.60      336.95     10.52 o 
   9   1   9       12.67       26.32      5.37 o 
  11   1   9     1454.93     1281.46     33.83 o 
  13   1   9      372.52      367.11     14.36 o 
  15   1   9      326.10      296.20     18.05 o 
 -14   2   9      855.09      766.91     19.04 o 
 -12   2   9     2080.02     2177.74     39.65 o 
 -10   2   9     2572.83     2719.56     59.61 o 
  -8   2   9       21.94       24.42      5.44 o 
  -6   2   9    11234.84    10580.79    153.75 o 
  -4   2   9      663.28      627.66     16.96 o 
  -2   2   9     4156.63     4299.87     52.12 o 
   0   2   9      150.19      107.02      6.19 o 
   2   2   9     1173.96     1159.88     20.23 o 
   4   2   9        1.30        1.53      4.20 o 
   6   2   9      617.96      574.70     15.66 o 
   8   2   9     3136.86     3074.94     77.28 o 
  10   2   9     1719.22     1614.01     39.96 o 
  12   2   9     2424.80     2260.81     40.98 o 
  14   2   9      924.51      831.50     30.66 o 
 -13   3   9      515.80      507.89     26.90 o 
 -11   3   9     2806.29     2884.72    119.67 o 
  -9   3   9      238.93      275.90     15.78 o 
  -7   3   9        5.18        7.38      8.11 o 
  -5   3   9     4334.52     4929.26     76.18 o 
  -3   3   9      819.60      887.15     36.10 o 
  -1   3   9       39.29       62.20      8.94 o 
   1   3   9     9220.88     8757.04    267.38 o 
   3   3   9     1623.67     1623.68     60.06 o 
   5   3   9     3397.39     3640.04     69.34 o 
   7   3   9     3732.18     3714.61     49.10 o 
   9   3   9     1497.03     1331.69     50.23 o 
  11   3   9      422.72      339.22     20.83 o 
  -8   4   9      578.45      384.11     35.31 o 
  -6   4   9      875.29      428.92     44.59 o 
  -4   4   9     1844.03     1499.99    213.99 o 
  -2   4   9       16.91       27.19     11.74 o 
   0   4   9     3338.66     2760.70    147.63 o 
   2   4   9      986.49      808.08     33.15 o 
   4   4   9      107.84       73.45     11.77 o 
   6   4   9     1164.84      782.68     60.59 o 
 -16   0  10     5717.94     5236.23    103.73 o 
 -14   0  10      123.25      140.60     14.49 o 
 -12   0  10     2031.48     2229.02     84.83 o 
 -10   0  10    20824.98    18278.09    463.85 o 
  -8   0  10      742.79      602.26     17.43 o 
  -6   0  10    15292.87    13220.75    175.92 o 
  -4   0  10    48594.98    42850.53    273.24 o 
  -2   0  10     9485.46    10608.00    354.44 o 
   0   0  10     8429.17     9448.45    457.46 o 
   2   0  10    13975.73    12929.45    168.01 o 
   4   0  10     8032.85     7981.97     84.41 o 
   6   0  10     4908.48     4620.23    100.48 o 
   8   0  10     8443.61     7980.21    127.25 o 
  10   0  10     8362.18     8141.13    151.34 o 
  12   0  10     4874.62     4652.82     93.97 o 
  14   0  10     8501.59     8267.33    127.71 o 
 -15   1  10     3985.11     3825.42     46.09 o 
 -13   1  10     1028.56      862.19     19.02 o 
 -11   1  10     8934.27     8700.67    127.93 o 
  -9   1  10     6680.50     6366.06    131.95 o 
  -7   1  10      227.37      289.41     13.01 o 
  -5   1  10    18551.71    17493.37    649.35 o 
  -3   1  10    17276.61    15211.46    554.07 o 
  -1   1  10       20.57       42.27      5.33 o 
   1   1  10    26309.21    25017.26    584.52 o 
   3   1  10    24555.05    23921.54    220.51 o 
   5   1  10     1464.59     1489.67     35.06 o 
   7   1  10    10292.66     9667.08    230.80 o 
   9   1  10     8460.29     8234.57    166.50 o 
  11   1  10      142.83      131.66     10.95 o 
  13   1  10     4929.34     4571.31    102.40 o 
  15   1  10     2994.04     2945.00     68.27 o 
 -14   2  10      505.19      478.59     15.16 o 
 -12   2  10      777.61      751.02     21.63 o 
 -10   2  10     7408.59     7708.48    137.76 o 
  -8   2  10     2360.07     2380.56     45.08 o 
  -6   2  10     1612.16     1620.47     23.40 o 
  -4   2  10     7426.85     7037.45     73.20 o 
  -2   2  10      702.56      601.05     13.69 o 
   0   2  10     3715.97     3480.03     44.28 o 
   2   2  10    11913.29    11481.12    191.12 o 
   4   2  10     5647.70     5462.01     79.74 o 
   6   2  10     3157.03     3009.31     49.94 o 
   8   2  10     7084.46     6676.99    196.87 o 
  10   2  10     3207.42     3160.20     57.98 o 
  12   2  10      666.03      675.11     20.79 o 
 -11   3  10     2460.16     2559.58    134.53 o 
  -9   3  10     1936.49     1936.06     97.78 o 
  -7   3  10      289.60      324.90     18.02 o 
  -5   3  10     2555.69     2814.03    134.55 o 
  -3   3  10     2295.18     2083.39     71.37 o 
  -1   3  10       39.83       57.25     11.67 o 
   1   3  10     1866.61     1754.39     60.30 o 
   3   3  10      821.41      800.08     22.39 o 
   5   3  10     1208.72     1220.41     36.05 o 
   7   3  10     2381.83     2296.78     56.51 o 
   9   3  10     2201.12     1817.22     66.42 o 
  11   3  10      426.30      329.13     27.68 o 
  -6   4  10        1.42        9.44     14.07 o 
  -4   4  10      641.58      567.64     36.61 o 
  -2   4  10     1011.35      878.24     40.45 o 
   0   4  10      133.63      101.88     13.72 o 
   2   4  10      590.51      479.37     29.86 o 
   4   4  10        9.83        4.25     14.07 o 
   6   4  10       29.60       30.45     10.92 o 
 -15   1  11      360.43      363.76     15.16 o 
 -13   1  11      839.78      780.18     19.04 o 
 -11   1  11     1575.93     1578.78     27.80 o 
  -9   1  11     1023.48      969.43     18.23 o 
  -7   1  11      117.02      138.64      7.28 o 
  -5   1  11      348.95      336.30     10.18 o 
  -3   1  11       75.37       61.04      6.44 o 
  -1   1  11     4957.55     4986.48    211.07 o 
   1   1  11        2.63        5.33      2.77 o 
   3   1  11       67.01       65.88      6.55 o 
   5   1  11      242.68      304.50     10.93 o 
   7   1  11     1417.01     1406.76     30.69 o 
   9   1  11     1973.91     1904.97     36.15 o 
  11   1  11      810.45      730.73     20.86 o 
  13   1  11      704.05      615.78     19.08 o 
 -14   2  11     1400.34     1431.76     25.95 o 
 -12   2  11      125.19      142.69     11.56 o 
 -10   2  11     2427.15     2446.76     47.08 o 
  -8   2  11     3945.26     3928.02     77.11 o 
  -6   2  11      911.12      864.24     22.64 o 
  -4   2  11     6819.28     6675.37    120.71 o 
  -2   2  11     1514.98     1330.68     33.33 o 
   0   2  11      693.98      617.65     16.93 o 
   2   2  11     7004.79     6718.63    109.83 o 
   4   2  11     5917.01     5475.54    115.64 o 
   6   2  11     3910.25     3738.99     50.81 o 
   8   2  11      858.82      802.19     27.23 o 
  10   2  11       81.48       83.39     10.30 o 
  12   2  11       71.65       68.10      8.14 o 
 -11   3  11      817.21      809.96     25.64 o 
  -9   3  11      781.13      817.89     37.86 o 
  -7   3  11       73.88       60.71     14.07 o 
  -5   3  11     2330.49     2407.60    184.42 o 
  -3   3  11     1488.93     1436.25     62.16 o 
  -1   3  11      353.81      341.92     22.78 o 
   1   3  11     2360.23     2277.48     48.22 o 
   3   3  11     2330.42     2346.60     68.35 o 
   5   3  11     2672.67     2702.50     65.52 o 
   7   3  11      546.88      541.58     22.53 o 
   9   3  11     1776.98     1586.03     47.65 o 
  -6   4  11       84.64       86.76     16.27 o 
  -4   4  11     2130.95     2080.61    149.23 o 
  -2   4  11     2553.93     2532.02     56.62 o 
   0   4  11      580.97      488.59     24.43 o 
   2   4  11     1464.22     1216.87    136.99 o 
   4   4  11      408.70      279.78     31.37 o 
 -16   0  12     3483.59     3114.19     80.59 o 
 -14   0  12     4078.49     3974.98     66.52 o 
 -12   0  12       37.92       39.80      8.81 o 
 -10   0  12     9684.17     9273.62    177.72 o 
  -8   0  12    19629.32    18049.00    317.57 o 
  -6   0  12     3518.22     3321.88     81.28 o 
  -4   0  12     9874.49     9626.05    219.57 o 
  -2   0  12    10424.78     9797.05    204.84 o 
   0   0  12     8617.67     9825.16    220.45 o 
   2   0  12    17625.94    18036.64    194.99 o 
   4   0  12    18358.91    17564.09    330.05 o 
   6   0  12       92.39      101.61     10.44 o 
   8   0  12     9075.36     8642.32     87.93 o 
  10   0  12    12712.17    12346.49    227.33 o 
  12   0  12     1304.47     1304.92     59.30 o 
  14   0  12      396.62      365.48     20.91 o 
 -15   1  12     5302.68     4910.22     95.45 o 
 -13   1  12     3605.24     3483.17     53.11 o 
 -11   1  12      992.82      949.63     21.30 o 
  -9   1  12     9454.04     8953.29    152.05 o 
  -7   1  12    13226.95    12823.23    234.64 o 
  -5   1  12     6334.49     6154.58     86.87 o 
  -3   1  12    18822.66    17684.02    485.52 o 
  -1   1  12     8237.70     7332.16    298.00 o 
   1   1  12     1594.89     1362.92     43.60 o 
   3   1  12    11524.32    10728.30    291.66 o 
   5   1  12    15897.28    15196.70    259.39 o 
   7   1  12      426.58      439.93     14.57 o 
   9   1  12     9672.65     9595.02    142.90 o 
  11   1  12     5826.53     5882.13    124.22 o 
  13   1  12      286.51      307.98     14.66 o 
 -14   2  12     3338.18     3297.95     64.18 o 
 -12   2  12      179.83      182.22     12.89 o 
 -10   2  12     2837.77     2767.82     64.47 o 
  -8   2  12     2245.46     2235.20     44.46 o 
  -6   2  12      434.33      406.93     17.78 o 
  -4   2  12     6359.47     5918.07    136.72 o 
  -2   2  12    11204.71     9885.22    186.14 o 
   0   2  12     1158.71     1059.99     25.55 o 
   2   2  12     4366.92     4288.59     93.01 o 
   4   2  12     9384.43     8458.19    241.71 o 
   6   2  12     1248.50     1127.60     22.48 o 
   8   2  12     1074.13      954.81     23.00 o 
  10   2  12     2633.30     2483.32     43.13 o 
  12   2  12      328.43      329.89     16.49 o 
 -11   3  12       33.31       37.92     11.33 o 
  -9   3  12     2865.30     2664.92    194.69 o 
  -7   3  12      449.55      432.00     50.13 o 
  -5   3  12      205.49      194.63     18.45 o 
  -3   3  12     1411.38     1381.50     45.82 o 
  -1   3  12     5667.20     5105.66    232.20 o 
   1   3  12      670.51      614.05     26.57 o 
   3   3  12     2722.49     2754.12     75.79 o 
   5   3  12      446.00      435.55     18.19 o 
   7   3  12      115.26      118.30     10.42 o 
   9   3  12     1204.86     1092.97     45.74 o 
  -6   4  12      197.05      189.61     20.54 o 
  -4   4  12       37.35       61.46     15.12 o 
  -2   4  12      676.81      629.11     69.11 o 
   0   4  12       11.33        7.30     10.74 o 
   2   4  12        1.85        8.77      8.93 o 
   4   4  12      259.89      181.87     15.99 o 
 -15   1  13     1323.82     1129.11     24.38 o 
 -13   1  13      330.47      350.24     14.34 o 
 -11   1  13       58.33       73.99      7.51 o 
  -9   1  13     1425.17     1400.34     25.94 o 
  -7   1  13     3705.98     3478.38     64.35 o 
  -5   1  13      174.83      187.37     14.23 o 
  -3   1  13     2491.86     2359.62     87.20 o 
  -1   1  13      580.67      711.22     16.09 o 
   1   1  13     1322.61     1314.54     26.12 o 
   3   1  13     2257.86     2033.54     48.77 o 
   5   1  13      133.39      157.47      8.25 o 
   7   1  13      121.73      117.62      8.24 o 
   9   1  13        2.45       10.73      4.11 o 
  11   1  13     2162.60     2038.55     56.35 o 
  13   1  13      160.56      162.20     11.24 o 
 -14   2  13      870.72      873.98     21.47 o 
 -12   2  13        0.83       16.69      7.24 o 
 -10   2  13     1082.83     1091.80     24.36 o 
  -8   2  13       73.23       93.94      8.74 o 
  -6   2  13     3714.23     3608.05    118.13 o 
  -4   2  13      639.85      556.93     20.26 o 
  -2   2  13     4478.87     4007.89    117.49 o 
   0   2  13     3700.89     3327.33     92.40 o 
   2   2  13      139.40      135.18      8.21 o 
   4   2  13     6932.47     6420.32    209.54 o 
   6   2  13      811.77      746.08     22.55 o 
   8   2  13      325.03      317.05     14.46 o 
  10   2  13     2240.68     2149.40     35.80 o 
  12   2  13      518.64      488.91     17.70 o 
 -11   3  13       16.96       24.08      9.81 o 
  -9   3  13     3537.54     3463.75    204.25 o 
  -7   3  13     1991.34     2039.12    105.96 o 
  -5   3  13      323.11      300.68     21.41 o 
  -3   3  13     5587.29     5620.98    110.13 o 
  -1   3  13     1516.41     1577.75     53.56 o 
   1   3  13        5.94        6.58      9.49 o 
   3   3  13      855.90      798.81     58.52 o 
   5   3  13     1692.17     1626.17     75.43 o 
   7   3  13        2.55        6.62     11.75 o 
   9   3  13      411.37      437.13     21.62 o 
  -4   4  13      303.27      365.02     20.58 o 
  -2   4  13      514.84      641.55     31.42 o 
   0   4  13     1553.11     1260.39    160.51 o 
   2   4  13      468.65      420.98     41.50 o 
 -16   0  14       71.01       93.97     14.51 o 
 -14   0  14    12653.68    11160.07    374.27 o 
 -12   0  14     5683.00     5584.71    142.87 o 
 -10   0  14       57.16       80.92      8.01 o 
  -8   0  14     7425.86     7030.12    139.46 o 
  -6   0  14    10264.45     9748.31    164.65 o 
  -4   0  14      302.08      326.83     16.10 o 
  -2   0  14    11428.15    10942.26    236.67 o 
   0   0  14    15210.86    15660.28    351.35 o 
   2   0  14        0.95      127.77     56.39 o 
   4   0  14    24500.03    23365.15    427.56 o 
   6   0  14    13163.44    12899.63    371.05 o 
   8   0  14      785.63      769.58     27.01 o 
  10   0  14     2450.02     2624.97     67.80 o 
  12   0  14     9013.08     8689.14    242.27 o 
  14   0  14        2.03       38.11     13.52 o 
 -15   1  14     1243.09     1143.52     26.33 o 
 -13   1  14     3991.04     3771.19     43.04 o 
 -11   1  14     2506.61     2347.66     34.41 o 
  -9   1  14     3461.23     3353.74     54.36 o 
  -7   1  14    10018.48     9315.15    214.60 o 
  -5   1  14     6311.36     6083.09    149.88 o 
  -3   1  14     4061.73     3827.02    121.47 o 
  -1   1  14    19678.95    20562.12    227.26 o 
   1   1  14     5147.66     5365.54     70.20 o 
   3   1  14      954.57      949.49     16.46 o 
   5   1  14    20471.84    19567.01    186.84 o 
   7   1  14     1110.16     1107.58     23.30 o 
   9   1  14      620.45      606.73     18.10 o 
  11   1  14     6344.11     6335.42     98.43 o 
  13   1  14     1668.13     1628.01     58.59 o 
 -14   2  14     1037.28     1070.45     35.00 o 
 -12   2  14     2967.91     3038.23     67.50 o 
 -10   2  14       64.91       82.15      9.10 o 
  -8   2  14     5751.65     5569.36    175.64 o 
  -6   2  14     7587.36     7134.79    269.66 o 
  -4   2  14       13.19       18.76      6.21 o 
  -2   2  14     6728.74     6026.64    214.02 o 
   0   2  14     7017.53     6253.49    225.34 o 
   2   2  14      100.41      103.15      7.12 o 
   4   2  14     1337.57     1245.73     51.91 o 
   6   2  14     4724.79     4527.81    112.29 o 
   8   2  14        4.85       28.66      8.29 o 
  10   2  14     3817.21     3716.29     70.77 o 
  12   2  14     1982.84     1866.63     44.87 o 
 -11   3  14      817.16      882.74     35.20 o 
  -9   3  14       67.80       77.63     12.29 o 
  -7   3  14     2362.44     2387.00    177.25 o 
  -5   3  14      470.69      463.88     28.95 o 
  -3   3  14      105.79      128.89     22.30 o 
  -1   3  14     1932.01     2025.59    135.72 o 
   1   3  14      768.95      715.58     47.67 o 
   3   3  14      625.25      635.19     32.00 o 
   5   3  14      966.45      961.44     48.52 o 
   7   3  14     1743.75     1669.83     71.15 o 
   9   3  14        7.20        8.56      9.19 o 
  -4   4  14       46.73       26.90     14.61 o 
  -2   4  14       15.50       39.57     14.54 o 
   0   4  14      837.69      773.18     32.45 o 
   2   4  14        1.77        3.89      9.86 o 
 -15   1  15       10.22       22.97      7.63 o 
 -13   1  15      637.34      639.73     18.57 o 
 -11   1  15      309.48      341.17     13.73 o 
  -9   1  15      266.49      258.22     11.98 o 
  -7   1  15      864.87      822.46     20.99 o 
  -5   1  15      181.37      197.86     10.96 o 
  -3   1  15     1001.42     1113.31     30.69 o 
  -1   1  15     1512.10     1559.38     24.10 o 
   1   1  15     3501.08     3929.36     45.08 o 
   3   1  15       39.45       52.09      5.74 o 
   5   1  15     6399.79     6394.53     86.44 o 
   7   1  15      162.00      189.00     10.21 o 
   9   1  15      137.98      132.82      9.99 o 
  11   1  15       24.22       27.36      7.61 o 
  13   1  15        1.72        9.38      5.61 o 
 -12   2  15     1092.03     1123.24     23.25 o 
 -10   2  15       52.84       66.20      9.38 o 
  -8   2  15     1844.69     1789.30     63.22 o 
  -6   2  15     3050.21     2851.17    116.68 o 
  -4   2  15       67.31       80.38     10.30 o 
  -2   2  15      967.06      854.26     29.07 o 
   0   2  15     1008.57     1153.60     39.63 o 
   2   2  15        1.69       12.53      5.86 o 
   4   2  15      589.75      578.92     23.18 o 
   6   2  15     3988.67     3946.62     82.97 o 
   8   2  15      553.78      534.78     16.96 o 
  10   2  15      149.28      141.88     12.23 o 
  -9   3  15      199.81      206.69     15.33 o 
  -7   3  15     2202.39     2422.17    148.89 o 
  -5   3  15     2645.44     2940.03     93.19 o 
  -3   3  15       31.23       24.83     11.35 o 
  -1   3  15     3786.52     4030.70     85.05 o 
   1   3  15     1798.31     1790.12    130.99 o 
   3   3  15      193.55      200.96     13.06 o 
   5   3  15     3572.12     3653.52    147.58 o 
   7   3  15      483.05      500.00     40.28 o 
 -14   0  16       10.61       17.52      7.94 o 
 -12   0  16     5048.06     4488.16    177.52 o 
 -10   0  16     4350.10     4045.87     90.26 o 
  -8   0  16      198.52      232.67     16.65 o 
  -6   0  16    29648.75    28898.06    543.47 o 
  -4   0  16     7890.34     8159.61    124.55 o 
  -2   0  16     7681.20     7871.78    144.18 o 
   0   0  16    17490.37    16899.63    360.29 o 
   2   0  16     9570.22     9420.93    154.83 o 
   4   0  16      397.78      400.53     18.93 o 
   6   0  16    10003.95    10001.48    302.14 o 
   8   0  16     4762.08     4972.20    211.83 o 
  10   0  16        0.46       16.40      7.95 o 
  12   0  16     4454.82     4795.13     79.52 o 
 -15   1  16       34.72       42.34     17.08 o 
 -13   1  16     3549.52     3446.40     72.59 o 
 -11   1  16     5609.15     5464.14    113.26 o 
  -9   1  16        8.72       46.34     12.59 o 
  -7   1  16     1901.93     2012.20     61.97 o 
  -5   1  16    12059.57    12083.36    343.40 o 
  -3   1  16     1037.22     1040.39     20.44 o 
  -1   1  16     2333.12     2289.76     33.19 o 
   1   1  16    13834.49    14685.06    163.54 o 
   3   1  16     1311.89     1286.04     22.35 o 
   5   1  16     2910.89     2976.06     35.05 o 
   7   1  16     9108.93     9420.03    129.44 o 
   9   1  16     1382.46     1350.89     26.48 o 
  11   1  16     1648.81     1540.96     33.66 o 
 -12   2  16     3348.29     3467.91     56.55 o 
 -10   2  16     3307.89     3337.84    101.67 o 
  -8   2  16      246.79      236.48     17.81 o 
  -6   2  16     3997.18     3853.33    216.25 o 
  -4   2  16     4225.52     4155.32    160.81 o 
  -2   2  16      378.13      382.53     19.16 o 
   0   2  16     7055.39     7367.74    145.61 o 
   2   2  16     2405.72     2367.38     55.66 o 
   4   2  16      336.30      324.47     14.17 o 
   6   2  16     5641.72     5682.27    153.20 o 
   8   2  16     2830.03     2761.56     63.37 o 
  10   2  16       60.70       70.79      9.46 o 
  -9   3  16      564.43      609.31     32.72 o 
  -7   3  16      986.18     1065.80     86.95 o 
  -5   3  16     1537.07     2103.48     94.61 o 
  -3   3  16       81.79      102.20     18.53 o 
  -1   3  16      459.61      540.58     31.07 o 
   1   3  16     2302.48     2301.37    152.20 o 
   3   3  16      777.14      736.44     43.87 o 
   5   3  16      555.99      553.21     34.07 o 
   7   3  16      826.59      824.76     64.09 o 
 -13   1  17      588.70      549.23     19.24 o 
 -11   1  17      131.33      124.66     10.35 o 
  -9   1  17     1191.19     1172.08     30.03 o 
  -7   1  17      120.26      130.38     11.48 o 
  -5   1  17     2108.69     2269.46     47.18 o 
  -3   1  17      978.45     1117.86     19.46 o 
  -1   1  17      153.31      161.66      8.34 o 
   1   1  17      699.36      804.06     19.06 o 
   3   1  17     2347.39     2378.28     35.25 o 
   5   1  17       41.40       44.60      6.55 o 
   7   1  17      152.83      156.72     11.30 o 
   9   1  17       43.20       37.75      6.56 o 
  11   1  17        8.37        8.33      6.49 o 
 -12   2  17     1180.74     1270.71     28.40 o 
 -10   2  17     2435.67     2715.97     51.30 o 
  -8   2  17      112.16      123.10     14.42 o 
  -6   2  17     1491.73     1467.22     57.88 o 
  -4   2  17     3256.07     3499.46     73.39 o 
  -2   2  17      206.25      237.96     14.37 o 
   0   2  17     2306.21     2453.90     44.55 o 
   2   2  17     1152.17     1248.53     27.23 o 
   4   2  17       86.53       94.26      8.94 o 
   6   2  17     1794.12     1805.10     34.34 o 
   8   2  17      324.75      357.94     14.60 o 
  10   2  17       47.84       43.58     10.36 o 
  -9   3  17      127.72      177.02     14.21 o 
  -7   3  17       15.66       33.97      8.51 o 
  -5   3  17     1825.44     2440.67     67.27 o 
  -3   3  17      327.93      410.77     22.61 o 
  -1   3  17      108.46      156.45     13.66 o 
   1   3  17     1980.53     2212.04     42.32 o 
   3   3  17     1121.03     1203.39     62.97 o 
   5   3  17      170.80      202.96     13.96 o 
 -14   0  18      822.27      767.87     37.20 o 
 -12   0  18     1415.66     1251.08     36.31 o 
 -10   0  18     6718.75     6400.13    161.69 o 
  -8   0  18      496.23      441.87     23.13 o 
  -6   0  18      398.54      402.78     17.38 o 
  -4   0  18    14977.43    14994.60    261.20 o 
  -2   0  18    10003.17     9956.73    176.31 o 
   0   0  18      259.28      268.73     17.86 o 
   2   0  18     8264.33     8579.79     91.82 o 
   4   0  18    14851.55    14986.40    178.60 o 
   6   0  18     7174.19     6993.86    213.32 o 
   8   0  18     5785.84     5952.16    255.26 o 
  10   0  18      716.07      765.60     26.62 o 
 -13   1  18        8.93       24.48      7.10 o 
 -11   1  18     4919.24     5034.19    106.59 o 
  -9   1  18     7363.60     7345.99    151.50 o 
  -7   1  18        3.59       20.49      6.82 o 
  -5   1  18     8232.79     8803.02     74.43 o 
  -3   1  18     7453.11     7752.25    107.93 o 
  -1   1  18       10.91       40.55     10.21 o 
   1   1  18     6768.56     7040.72    102.74 o 
   3   1  18     5219.23     5396.60     60.40 o 
   5   1  18      571.77      580.54     19.18 o 
   7   1  18     3634.00     3780.49     51.09 o 
   9   1  18     4476.65     4525.62     87.28 o 
  11   1  18      577.54      521.49     21.59 o 
 -12   2  18       43.14       62.35      8.42 o 
 -10   2  18     3018.12     3290.23     52.70 o 
  -8   2  18     1681.12     1779.08     36.42 o 
  -6   2  18      231.51      260.10     17.08 o 
  -4   2  18     2969.06     3341.82     59.68 o 
  -2   2  18     1921.23     2058.09     37.07 o 
   0   2  18     1186.45     1321.26     29.53 o 
   2   2  18     5596.80     5871.37    127.82 o 
   4   2  18     2013.10     2117.31     56.11 o 
   6   2  18      110.45      125.07     10.79 o 
   8   2  18     2381.75     2365.68     72.40 o 
  -7   3  18      360.47      370.07     15.01 o 
  -5   3  18      972.39     1145.18     87.24 o 
  -3   3  18     1779.98     2107.79     46.87 o 
  -1   3  18      599.49      605.65     19.34 o 
   1   3  18     1054.70     1171.24     42.31 o 
   3   3  18     1432.60     1499.40     32.76 o 
   5   3  18       72.39       86.79      8.67 o 
 -13   1  19        6.29       23.70      6.35 o 
 -11   1  19      754.36      734.83     19.72 o 
  -9   1  19      735.98      762.56     19.72 o 
  -7   1  19      427.50      449.33     15.64 o 
  -5   1  19     1129.08     1170.19     23.64 o 
  -3   1  19     1491.36     1617.87     28.01 o 
  -1   1  19      148.80      184.75     10.26 o 
   1   1  19       41.01       53.07      7.89 o 
   3   1  19      834.95      888.36     22.67 o 
   5   1  19     1095.53     1163.12     23.35 o 
   7   1  19      616.87      601.98     20.17 o 
   9   1  19      726.86      683.68     21.98 o 
 -10   2  19      732.20      805.25     22.02 o 
  -8   2  19      654.24      683.30     20.94 o 
  -6   2  19       11.44       22.63      6.56 o 
  -4   2  19     1094.24     1239.27     24.86 o 
  -2   2  19     1683.77     1741.09     32.65 o 
   0   2  19       19.07       21.00      7.34 o 
   2   2  19     2685.83     2884.79     60.46 o 
   4   2  19     2347.39     2504.21     36.61 o 
   6   2  19       98.91      103.80      9.34 o 
   8   2  19     1571.32     1533.76     27.79 o 
  -7   3  19       82.21      135.53     15.02 o 
  -5   3  19     1474.70     1735.69     46.64 o 
  -3   3  19      787.03     1013.22     26.33 o 
  -1   3  19      348.94      352.95     15.29 o 
   1   3  19     1485.84     1589.91     29.53 o 
   3   3  19      733.42      779.11     22.76 o 
 -12   0  20       16.41       27.63     11.21 o 
 -10   0  20     7740.10     7227.27    188.53 o 
  -8   0  20     1745.69     1857.39     43.28 o 
  -6   0  20     3901.41     3806.72     61.59 o 
  -4   0  20     2584.28     2488.54     51.04 o 
  -2   0  20     7063.77     6983.79    163.55 o 
   0   0  20      735.92      790.38     28.50 o 
   2   0  20     2747.13     2862.43     49.77 o 
   4   0  20     3112.68     3168.68     54.47 o 
   6   0  20     2791.55     2896.67    115.58 o 
   8   0  20     1547.24     1553.24     37.11 o 
  10   0  20     6336.37     6196.00    260.25 o 
 -13   1  20     2202.19     2228.77     74.82 o 
 -11   1  20        0.54       23.91      5.52 o 
  -9   1  20     3285.26     3171.21     68.19 o 
  -7   1  20     6523.24     6906.22     58.89 o 
  -5   1  20       72.50      103.18      9.19 o 
  -3   1  20     8137.94     8602.86     67.82 o 
  -1   1  20     7142.70     7286.91    111.62 o 
   1   1  20      212.57      213.85     13.50 o 
   3   1  20     6624.44     6956.49     59.07 o 
   5   1  20     5606.39     5836.14     55.32 o 
   7   1  20      137.46      138.97     10.43 o 
   9   1  20     3043.27     3125.12     82.53 o 
 -10   2  20      773.11      814.50     28.24 o 
  -8   2  20     2862.39     2930.64     56.99 o 
  -6   2  20      174.22      186.05     10.40 o 
  -4   2  20     2732.22     2855.99     55.63 o 
  -2   2  20     2049.70     2317.55     74.67 o 
   0   2  20     2124.36     2222.49     59.99 o 
   2   2  20      845.10      910.47     27.77 o 
   4   2  20     3800.09     3928.50     99.54 o 
   6   2  20      879.27      912.64     26.15 o 
  -5   3  20       39.98       40.61      7.45 o 
  -3   3  20      302.13      342.19     17.46 o 
  -1   3  20     1359.45     1497.97     28.39 o 
   1   3  20       25.13       26.81      6.35 o 
   3   3  20      352.84      401.96     18.63 o 
 -11   1  21        8.54       12.07      8.11 o 
  -9   1  21     1477.58     1439.50     33.19 o 
  -7   1  21       16.11       20.39      6.62 o 
  -5   1  21      364.65      389.95     17.78 o 
  -3   1  21       78.48       89.10      8.48 o 
  -1   1  21      571.66      662.25     26.19 o 
   1   1  21      146.26      185.19     12.51 o 
   3   1  21      910.03      899.02     21.35 o 
   5   1  21     1346.59     1391.30     27.35 o 
   7   1  21       68.54       64.23      7.23 o 
   9   1  21      511.55      526.21     44.61 o 
 -10   2  21      634.21      654.36     22.43 o 
  -8   2  21      285.89      293.28     13.07 o 
  -6   2  21      634.73      719.70     18.02 o 
  -4   2  21      486.14      481.37     17.09 o 
  -2   2  21     1695.33     1930.89     53.57 o 
   0   2  21      368.06      412.26     17.17 o 
   2   2  21        1.03        2.04      5.07 o 
   4   2  21     1120.43     1198.86     33.61 o 
   6   2  21      587.83      600.80     20.98 o 
  -3   3  21     1772.64     1917.21     45.15 o 
  -1   3  21     1269.35     1416.45     42.12 o 
 -12   0  22     5985.11     4717.22    502.94 o 
 -10   0  22     1026.76      941.52     40.38 o 
  -8   0  22     6205.55     5955.67    463.83 o 
  -6   0  22     5765.52     5370.61     96.60 o 
  -4   0  22        9.03       32.42     10.20 o 
  -2   0  22     7777.80     7755.36     90.51 o 
   0   0  22     4776.04     5082.33     74.33 o 
   2   0  22      463.56      475.53     19.36 o 
   4   0  22     1081.85     1115.59     49.14 o 
   6   0  22     8290.45     8052.77    178.87 o 
   8   0  22      543.64      490.48     25.27 o 
 -11   1  22      850.22      740.29     23.89 o 
  -9   1  22      932.82      868.31     27.81 o 
  -7   1  22     2187.83     2209.64     34.43 o 
  -5   1  22     2184.18     2285.62     40.49 o 
  -3   1  22       54.59       81.93      7.61 o 
  -1   1  22     5406.32     5603.76    135.30 o 
   1   1  22     3279.67     3555.26     62.44 o 
   3   1  22       62.86       53.93      9.20 o 
   5   1  22     7548.87     7540.46    168.14 o 
   7   1  22     1656.97     1631.97     40.26 o 
  -8   2  22     1016.22     1126.85     30.80 o 
  -6   2  22     3978.16     3923.94     93.58 o 
  -4   2  22      229.86      222.15     13.28 o 
  -2   2  22     1304.03     1425.49     55.48 o 
   0   2  22     4074.45     4115.33    152.36 o 
   2   2  22      267.16      248.03     10.86 o 
   4   2  22     1206.99     1190.37     28.13 o 
  -9   1  23       15.23       14.31      8.56 o 
  -7   1  23       69.17       71.15      8.76 o 
  -5   1  23       33.34       60.04      9.04 o 
  -3   1  23        0.96        7.54      5.14 o 
  -1   1  23     1660.14     1604.84     52.01 o 
   1   1  23      534.01      626.23     26.97 o 
   3   1  23      154.60      154.86     11.45 o 
   5   1  23        5.01       14.52      6.24 o 
   7   1  23      768.44      732.98     27.95 o 
  -6   2  23     1686.75     1718.82    112.93 o 
  -4   2  23       89.12      115.16      8.59 o 
  -2   2  23      473.84      508.90     28.28 o 
   0   2  23     1163.60     1151.57     37.28 o 
   2   2  23       28.76       23.86      6.10 o 
   4   2  23       61.62       56.16      7.69 o 
 -10   0  24     2050.86     1599.54    206.90 o 
  -8   0  24       29.12        9.06     12.13 o 
  -6   0  24     2255.69     1705.45     63.42 o 
  -4   0  24     3883.08     3858.54     84.18 o 
  -2   0  24      478.69      439.89     24.90 o 
   0   0  24     8525.49     8519.74    114.50 o 
   2   0  24     7980.83     8302.12    108.51 o 
   4   0  24        2.97        0.59      9.47 o 
   6   0  24     3542.23     3692.65    156.68 o 
  -9   1  24       10.09       29.74     10.48 o 
  -7   1  24      541.40      509.89     15.29 o 
  -5   1  24     5351.25     5323.85    110.49 o 
  -3   1  24      318.10      366.78     20.75 o 
  -1   1  24      906.89      953.29     43.20 o 
   1   1  24     3170.74     3285.21     81.23 o 
   3   1  24      290.73      302.06     12.92 o 
   5   1  24       89.18       98.45      9.13 o 
  -6   2  24     1566.73     1545.85     54.05 o 
  -4   2  24     2096.08     1924.61     67.52 o 
  -2   2  24       13.78       28.33      7.84 o 
   0   2  24      870.23      905.28     68.21 o 
   2   2  24     1098.26     1101.06     29.25 o 
  -7   1  25      379.36      290.69     16.83 o 
  -5   1  25      630.04      593.28     21.91 o 
  -3   1  25      112.10      145.63     13.45 o 
  -1   1  25       15.73       23.78      7.74 o 
   1   1  25      251.88      277.00     11.57 o 
   3   1  25      216.30      208.98     10.34 o 
  -6   0  26      387.87      366.39     25.28 o 
  -4   0  26     2205.80     2202.69     46.43 o 
  -2   0  26     3203.25     2940.93     67.81 o 
   0   0  26       10.98       24.23     10.86 o 
   2   0  26     1299.62     1141.51     73.07 o 
  -5   1  26     1672.81     1575.98     36.68 o 
  -3   1  26     3670.13     3312.12    262.73 o 
  -1   1  26      189.17      157.91     12.46 o 
   1   1  26     2882.83     2835.57     62.36 o 
                                                 
